# Supplementary material for: Influence of the Addition of Extruded Endogenous Tartary Buckwheat Starch on Processing and Quality of Gluten-Free Noodles
Source: Foods. 2021 Nov 4;10(11):2693. doi: 10.3390/foods10112693 (PMC8618275; doi:10.3390/foods10112693)
Supplement: Supplementary file 1 [file foods-10-02693-s001.zip]

Archive with 1 entries (1 files):
- foods-1449888-supplementary.pdf
